# Supplementary material for: Electron-Beam-Initiated Crosslinking of Methacrylated Alginate and Diacrylated Poly(ethylene glycol) Hydrogels
Source: Polymers (Basel). 2023 Dec 12;15(24):4685. doi: 10.3390/polym15244685 (PMC10747465; doi:10.3390/polym15244685)
Supplement: Supplementary file 1 [file polymers-15-04685-s001.zip]

Archive with 1 entries (1 files):
- polymers-2680369-supplementary.pdf
